# Supplementary material for: Antioxidant Effect of Moroccan Pomegranate (Punica granatum L. Sefri Variety) Extracts Rich in Punicalagin against the Oxidative Stress Process
Source: Foods. 2021 Sep 18;10(9):2219. doi: 10.3390/foods10092219 (PMC8469689; doi:10.3390/foods10092219)
Supplement: Supplementary file 1 [file foods-10-02219-s001.zip]

Archive with 1 entries (1 files):
- foods-1269242-supplementary.pdf
